# Supplementary material for: An effective internet-based system for surveillance and elimination of triatomine insects: AlertaChirimacha
Source: PLoS Negl Trop Dis. 2023 Oct 16;17(10):e0011694. doi: 10.1371/journal.pntd.0011694 (PMC10602375; doi:10.1371/journal.pntd.0011694)
Supplement: S1 Table — Taxon given by the iNaturalist community based on the visual characteristics of the photos sent by inhabitants when they reported through AlertaChrimacha. (XLSX) [file pntd.0011694.s001.xlsx]

## Sheet: Taxonomy table
	Community Taxon (iNaturalist)	Number of reports
	Vazquezitocoris (Genus)	51
	Coleoptera (Order)	22
	Cimex lectularius	20
	Pellaea stictica	16
	Triatoma infestans	11
	Leptoglossus zonatus	11
	Atrachelus cinereus	7
	Tenebrionidae (Family)	7
	Pseudomeloe (Genus)	6
	Heteroptera (Suborder)	4
	Insecta (Class)	4
	Pentatomoidea (SuperFamily)	3
	Reduviidae (Family)	3
	Blattella germanica	2
	Blattodea (Order)	2
	Calosoma rufipenne	2
	Grylloidea (Superfamily)	2
	Panstrongylus chinai	2
	Pentatomidae (Family)	2
	Scarabaeidae (Family)	2
	Acanthoscelidina (Subtribu)	1
	Alobates (Genus)	1
	Atrachelus (Genus)	1
	Bruchus (Genus)	1
	Carabidae (Family)	1
	Cimex (Genus)	2
	Coreidae (Family)	1
	Curculionidae (Family)	1
	Dermaptera (Order)	1
	Dysdercus (Genus)	1
	Eburia pilosa (Genus)	1
	Erythrischius (Subgenus)	1
	Golofa (Genus)	1
	Hemerobiidae (Family)	1
	Hymenoptera (Order)	1
	Ixodidae (Family)	1
	Laemostenus (Genus)	1
	Laemostenus complanatus	1
	Leptoglossus (Genus)	1
	Meloidae (Family)	1
	Metamasius hemipterus	1
	Oniscidea (Suborder)	1
	Pellaea (Genus)	1
	Pentatominae (SubFamily)	1
	Periplaneta americana	1
	Phoracantha recurva	1
	Pimeliinae (SubFamily)	1
	Psephenidae (Family)	1
	Psorophora ciliata	1
	Rasahus hamatus	1
	Rhopalinae (SubFamily)	1
	Rhyparochrominae (SubFamily)	1
	Sphenophorus (Genus)	1
	Staphylinidae (Family)	1
	Tenebrionidae (Genus)	1
	Toxoptera (Genus)	1
	Triatoma (hatched eggs)	1
	Triatoma (Genus)	1
	Naupactini (tribu)	1
	Not identify due to lack of picture	30
