# Supplementary material for: An effective internet-based system for surveillance and elimination of triatomine insects: AlertaChirimacha
Source: PLoS Negl Trop Dis. 2023 Oct 16;17(10):e0011694. doi: 10.1371/journal.pntd.0011694 (PMC10602375; doi:10.1371/journal.pntd.0011694)
Supplement: S2 Table — General information, link, and results of each AlertaChirimacha Facebook add. (XLSX) [file pntd.0011694.s002.xlsx]

## Sheet: Hoja 1
	Publication type	Date of publication (dd/mm/yyyy)	Link to the post	Dissemination (around the infested house)	Reach	Aggregated post engagement	Reactions	Comments	Shared
	General-flyer	2020-11-20	F-link-0001	Arequipa región	2528	1647	910	62	653
	General-flyer	2021-01-28	F-link-0002	Arequipa región	54432	2576	476	33	258
	General-video	2021-05-07	F-link-0003	Arequipa región	34368	36254	105	1	122
	General-flyer	2022-02-01	F-link-0004	Arequipa región	53808	2973	540	22	171
	General-video	2022-05-13	F-link-0005	Arequipa región	59287	1871	134	22	70
	General-flyer	2022-08-16	F-link-0006	Arequipa región	60028	3393	458	16	176
	Target-opening	2021-05-04	TF-link-0001-1	4km diameter	9770	38656	452	23	86
	Target-repost	2021-06-08	TF-link-0001-2	4km diameter	4573	16062	24	3	22
	Target-close	2021-08-02	TF-link-0001-3	4km diameter	4121	10768	21	7	26
	Target-opening	2021-05-04	TF-link-0002-1	2km diameter	13885	41115	696	28	178
	Target-close	2021-08-13	TF-link-0002-2	2km diameter	3597	10315	19	4	10
	Target-opening	2021-06-02	TF-link-0003-1	7km diameter	72628	94745	344	161	414
	Target-close	2021-08-13	TF-link-0003-2	7km diameter	437	2877	3	0	4
	Target-opening	2021-11-17	TF-link-0004-1	10km diameter	14253	429	77	30	94
	Target-close	2022-01-31	TF-link-0004-2	1Km de diameter	11716	1042	98	10	41
	Target-opening	2022-03-16	TF-link-0005-1	1Km de diameter	8894	968	80	10	62
	Target-close	2022-06-14	TF-link-0005-2	1Km de diameter	6683	704	60	0	20
	Target-opening	2022-03-18	TF-link-0006-1	1 km de diameter	20220	1286	228	27	173
	Target-close	2022-06-16	TF-link-0006-2	1 km de diameter	10475	873	76	0	28
	Target-opening	2022-04-07	TF-link-0007-1	1 km de diameter	17170	737	74	43	57
	Target-close	2022-07-06	TF-link-0007-2	1 km de diameter	26098	2046	359	2	97
	Target-opening	2022-05-06	TF-link-0008-1	1 km de diameter	17086	1371	109	19	66
	Target-close	2022-08-05	TF-link-0008-2	1 km de diameter	9720	781	56	8	4
	Target-opening	2022-07-12	TF-link-0009-1	1 km de diameter	11347	1094	107	18	65
	Target-close	2022-10-12	TF-link-0009-2	1 km de diameter	6942	819	64	5	19
	Target-opening	2022-07-22	TF-link-0010-1	1 km de diameter	10724	920	60	7	28
	Target-close	2022-10-20	TF-link-0010-2	1 km de diameter	7990	815	52	0	13
	Target-opening	2022-09-21	TF-link-0011-1	1 km de diameter	8357	873	68	7	32
	Target-close	2022-11-22	TF-link-0011-2	1 km de diameter	7263	680	56	7	14
	Target-opening	2022-10-20	TF-link-0012-1	1 km de diameter	6358	925	72	5	45
	Target-close	22/11/2022	TF-link-0012-2	1 km de diameter	3646	339	32	5	12
	Target-opening	20/10/2022	TF-link-0013-1	1 km de diameter	4165	678	58	0	20
