# Supplementary material for: An effective internet-based system for surveillance and elimination of triatomine insects: AlertaChirimacha
Source: PLoS Negl Trop Dis. 2023 Oct 16;17(10):e0011694. doi: 10.1371/journal.pntd.0011694 (PMC10602375; doi:10.1371/journal.pntd.0011694)
Supplement: S3 Table — Data base of AlertaChirimacha reports received for 26 months. Links to iNaturalist registry is provided. (XLSX) [file pntd.0011694.s003.xlsx]

## Sheet: DENUNCIAS
ACTIVIDAD	Report_ID	day	month	year	province	district	way of reporting	hear about AlertaChirimacha	community_taxon	iNaturalist_link
report	1	3	10	2020	AREQUIPA	UCHUMAYO	phone number	Facebook add	Vazquezitocoris (género)	link-0001
report	2	5	10	2020	AREQUIPA	ALTO SELVA ALEGRE	phone number	Facebook add	Vazquezitocoris (género)	link-0002
report	3	6	10	2020	AREQUIPA	CERCADO	phone number	Facebook add	Psephenidae (familia)	link-0003
report	4	13	10	2020	AREQUIPA	CAYMA	phone number	information at the health post	Alobates (género)	link-0004
report	5	20	10	2020	AREQUIPA	YURA	phone number	Facebook add	Vazquezitocoris (género)	link-0005
report	6	29	10	2020	AREQUIPA	ALTO SELVA ALEGRE	phone number	Facebook add	Leptoglossus zonatus	link-0006
report	7	2	11	2020	AREQUIPA	CAYMA	whatsapp	internet search	Vazquezitocoris (género)	NA
report	8	11	11	2020	AREQUIPA	CAYMA	phone number	information at the health post	Vazquezitocoris (género)	link-0008
report	9	18	11	2020	AREQUIPA	YANAHUARA	whatsapp	others	Vazquezitocoris (género)	link-0009
report	10	21	11	2020	AREQUIPA	YURA	whatsapp	Facebook add	Vazquezitocoris (género)	link-0010
report	11	21	11	2020	AREQUIPA	PEDREGAL	whatsapp	Facebook add	Cimex (género)	link-0011
report	13	23	11	2020	AREQUIPA	CERCADO	whatsapp	Facebook add	Vazquezitocoris (género)	link-0013
report	14	23	11	2020	AREQUIPA	CERRO COLORADO	whatsapp	Facebook add	NA	NA
report	15	24	11	2020	AREQUIPA	UCHUMAYO	whatsapp	Facebook add	Triatoma infestans	link-0015
report	16	24	11	2020	AREQUIPA	CERRO COLORADO	phone number	TV	Vazquezitocoris (género)	NA
report	17	24	11	2020	AREQUIPA	CERRO COLORADO	phone number	TV	Vazquezitocoris (género)	NA
report	18	25	11	2020	AREQUIPA	SOCABAYA	phone number	TV	NA	NA
report	19	25	11	2020	AREQUIPA	CAYMA	phone number	Facebook add	Atrachelus cinereus	link-0019
report	20	25	11	2020	AREQUIPA	HUNTER	phone number	Facebook add	Cimex lectularius	NA
report	21	26	11	2020	AREQUIPA	UCHUMAYO	phone number	others	Vazquezitocoris (género)	link-0021
report	22	27	11	2020	AREQUIPA	SOCABAYA	phone number	Facebook add	Pellaea stictica	link-0022
report	23	27	11	2020	AREQUIPA	SOCABAYA	whatsapp	Facebook add	Vazquezitocoris (género)	link-0023
report	24	27	11	2020	AREQUIPA	CERRO COLORADO	phone number	Facebook add	Vazquezitocoris (género)	link-0024
report	25	28	11	2020	AREQUIPA	CERCADO	whatsapp	Facebook add	Leptoglossus zonatus	link-0025
report	26	29	11	2020	AREQUIPA	HUNTER	whatsapp	Facebook add	Pellaea stictica	link-0026
report	27	7	12	2020	AREQUIPA	ALTO SELVA ALEGRE	phone number	Facebook add	Triatoma infestans	link-0027
report	28	8	12	2020	AREQUIPA	ALTO SELVA ALEGRE	whatsapp	Facebook add	Cimex lectularius	link-0028
report	29	10	12	2020	AREQUIPA	MARIANO MELGAR	whatsapp	information at the health post	Vazquezitocoris (género)	link-0029
report	30	10	12	2020	AREQUIPA	SOCABAYA	whatsapp	Facebook add	Vazquezitocoris (género)	link-0030
report	32	10	12	2020	AREQUIPA	YURA	whatsapp	Facebook add	Leptoglossus zonatus	link-0032
report	33	14	12	2020	AREQUIPA	CERRO COLORADO	whatsapp	Facebook add	Vazquezitocoris (género)	link-0033
report	35	15	12	2020	AREQUIPA	CAYMA	whatsapp	information at the health post	Vazquezitocoris (género)	link-0035
report	36	16	12	2020	AREQUIPA	CAYMA	whatsapp	Facebook add	Insecta (clase)	link-0036
report	37	18	12	2020	AREQUIPA	PAUCARPATA	whatsapp	information at the health post	NA	NA
report	38	26	12	2020	AREQUIPA	SOCABAYA	whatsapp	Facebook add	Cimex lectularius	link-0038
report	39	31	12	2020	AREQUIPA	ALTO SELVA ALEGRE	phone number	Facebook add	Leptoglossus zonatus	link-0039
report	40	31	12	2020	AREQUIPA	PEDREGAL	whatsapp	Facebook add	Cimex lectularius	link-0040
report	41	4	1	2021	AREQUIPA	MIRAFLORES	phone number	internet search	Leptoglossus zonatus	link-0041
report	42	4	1	2021	AREQUIPA	NA	whatsapp	NA	NA
report	43	5	1	2021	AREQUIPA	PEDREGAL	whatsapp	NA	NA
report	44	6	1	2021	LIMA	CARABAYLLO	whatsapp	Facebook add	Acanthoscelidina (subtribu)	link-0044
report	45	14	1	2021	AREQUIPA	ALTO SELVA ALEGRE	whatsapp	Flyer radius	Staphylinidae (familia)	link-0045
report	46	18	1	2021	AREQUIPA	ALTO SELVA ALEGRE	whatsapp	Flyer radius	Scarabaeidae (familia)	link-0046
report	47	18	1	2021	AREQUIPA	MARIANO MELGAR	phone number	internet search	NA	NA
report	48	19	1	2021	AREQUIPA	CERRO COLORADO	whatsapp	information at the health post	Vazquezitocoris (género)	link-0048
report	49	23	1	2021	AREQUIPA	ALTO SELVA ALEGRE	whatsapp	Flyer radius	Calosoma rufipenne	link-0049
report	50	27	1	2021	AREQUIPA	PAUCARPATA	whatsapp	NA	Vazquezitocoris (género)	link-0050
report	51	28	1	2021	AREQUIPA	SOCABAYA	whatsapp	internet search	Atrachelus cinereus	link-0051
report	52	29	1	2021	AREQUIPA	CERRO COLORADO	whatsapp	Facebook add	NA	NA
report	53	31	1	2021	AREQUIPA	NA	whatsapp	NA	Grylloidea (Superfamilia)	link-0053
report	54	31	1	2021	AREQUIPA	ALTO SELVA ALEGRE	whatsapp	NA	NA	NA
report	55	31	1	2021	AREQUIPA	PAUCARPATA	whatsapp	Facebook add	NA	NA
report	56	1	2	2021	NA	NA	whatsapp	NA	Meloidae (familia)	link-0056
report	57	1	2	2021	AREQUIPA	PAUCARPATA	whatsapp	Facebook add	Calosoma rufipenne	link-0057
report	58	1	2	2021	AREQUIPA	SOCABAYA	whatsapp	Facebook add	Vazquezitocoris (género)	link-0058
report	59	2	2	2021	AREQUIPA	ALTO SELVA ALEGRE	whatsapp	internet search	Scarabaeidae (familia)	link-0059
report	60	6	2	2021	AREQUIPA	ALTO SELVA ALEGRE	whatsapp	Facebook add	Atrachelus cinereus	link-0060
report	61	8	2	2021	AREQUIPA	ALTO SELVA ALEGRE	phone number	internet search	Vazquezitocoris (género)	link-0061
report	62	9	2	2021	AREQUIPA	PEDREGAL	phone number	Flyer radius	NA	NA
report	63	12	2	2021	AREQUIPA	ALTO SELVA ALEGRE	whatsapp	Facebook add	Coleoptera (Orden)	link-0063
report	64	13	2	2021	AREQUIPA	PEDREGAL	phone number	Flyer radius	NA	NA
report	65	13	2	2021	NA	NA	whatsapp	NA	NA	NA
report	66	14	2	2021	AREQUIPA	ALTO SELVA ALEGRE	whatsapp	NA	NA	NA
report	67	15	2	2021	CHICLAYO	CAYALTI	whatsapp	internet search	Reduviidae (Familia)	link-0067
report	68	16	2	2021	NA	NA	whatsapp	internet search	NA	NA
report	69	20	2	2021	AREQUIPA	ALTO SELVA ALEGRE	whatsapp	Flyer radius	Vazquezitocoris (género)	link-0069
report	70	20	2	2021	AREQUIPA	CAYMA	whatsapp	Facebook add	Vazquezitocoris (género)	link-0070
report	71	5	3	2021	AREQUIPA	PEDREGAL	whatsapp	Flyer radius	NA	NA
report	73	8	3	2021	AREQUIPA	CAYMA	whatsapp	Facebook add	Coleoptera (Orden)	link-0073
report	74	8	3	2021	AREQUIPA	CERRO COLORADO	whatsapp	internet search	Vazquezitocoris (género)	link-0074
report	75	16	3	2021	ICA	ICA	whatsapp	internet search	Dysdercus (género)	link-0075
report	76	17	3	2021	AREQUIPA	YARABAMBA	whatsapp	Flyer active inspections	Tribu Naupactini	link-0076
report	77	23	3	2021	AREQUIPA	JOSE LUIS BUSTAMANTE Y RIVERO	whatsapp	internet search	NA	NA
report	78	23	3	2021	AREQUIPA	MIRAFLORES	phone number	others	NA	NA
report	79	24	3	2021	AREQUIPA	PEDREGAL	phone number	Flyer active inspections	NA	NA
report	80	27	3	2021	AREQUIPA	HUNTER	phone number	Facebook add	NA	NA
report	81	29	3	2021	AREQUIPA	YANAHUARA	whatsapp	Facebook add	Vazquezitocoris (género)	link-0081
report	82	4	4	2021	AREQUIPA	UCHUMAYO	whatsapp	Facebook add	Hymenoptera (orden)	link-0082
report	83	10	4	2021	AREQUIPA	CERCADO	whatsapp	Facebook add	Cimex lectularius	NA
report	84	12	4	2021	AREQUIPA	CAYMA	whatsapp	information at the health post	Atrachelus cinereus	link-0084
report	85	13	4	2021	AREQUIPA	YURA	whatsapp	Flyer active inspections	Coleoptera (Orden)	link-0085
report	86	16	4	2021	AREQUIPA	JOSE LUIS BUSTAMANTE Y RIVERO	phone number	internet search	Vazquezitocoris (género)	link-0086
report	87	7	5	2021	AREQUIPA	ALTO SELVA ALEGRE	whatsapp	others	NA	NA
report	88	10	5	2021	AREQUIPA	CERRO COLORADO	whatsapp	Facebook add	Pellaea stictica	link-0088
report	89	13	5	2021	AREQUIPA	UCHUMAYO	whatsapp	others	Triatoma infestans	link-0089
report	90	13	5	2021	AREQUIPA	UCHUMAYO	whatsapp	others	Pellaea stictica	link-0090
report	91	14	5	2021	AREQUIPA	SOCABAYA	whatsapp	Facebook add	Ixodidae (Familia)	link-0091
report	92	18	5	2021	AREQUIPA	CAYMA	phone number	internet search	Cimex lectularius	link-0092
report	93	28	5	2021	AREQUIPA	PEDREGAL	whatsapp	Flyer active inspections	Cimex lectularius	link-0093
report	94	24	5	2021	AREQUIPA	ALTO SELVA ALEGRE	whatsapp	Facebook add	Pentatomidae (Familia)	link-0094
report	95	25	5	2021	AREQUIPA	VITOR	phone number	information at the health post	Triatoma infestans	link-0095
report	96	30	5	2021	AREQUIPA	CERRO COLORADO	whatsapp	internet search	Vazquezitocoris (género)	link-0096
report	97	31	5	2021	AREQUIPA	SACHACA	whatsapp	Flyer active inspections	Triatoma infestans	link-0097
report	98	4	6	2021	HUARAZ	PAMPAS GRANDE	whatsapp	Facebook add	Panstrongylus chinai	link-0098
report	99	9	6	2021	SULLANA	SULLANA	whatsapp	Facebook add	Cimex lectularius	link-0099
report	100	10	6	2021	AREQUIPA	SOCABAYA	whatsapp	Facebook add	Coleoptera (Orden)	link-0100
report	101	11	6	2021	AREQUIPA	SACHACA	phone number	Flyer active inspections	Tenebrionidae (Familia)	link-0101
report	102	11	6	2021	AREQUIPA	TIABAYA	phone number	Flyer active inspections	Triatoma infestans (huevos eclosionados)	link-0102
report	103	13	6	2021	CALLLAO	BELLA VISTA	whatsapp	Facebook add	NA	NA
report	104	15	6	2021	AREQUIPA	SACHACA	phone number	Flyer active inspections	Pellaea stictica	link-0104
report	105	18	6	2021	CHICLAYO	JOSE LEONARDO ORTIZ	whatsapp	others	Tenebrionidae (Familia)	link-0105
report	106	19	6	2021	AREQUIPA	ALTO SELVA ALEGRE	whatsapp	Facebook add	Pellaea stictica	link-0106
report	107	22	6	2021	LIMA	NA	whatsapp	Facebook add	Reduviidae (Familia)	link-0107
report	108	2	7	2021	HUARAZ	PAMPAS GRANDE	Facebook messenger	Facebook add	Panstrongylus chinai	link-0108
report	109	3	7	2021	CAMANA	CAMANA	whatsapp	Facebook add	Psorophora ciliata	link-0109
report	110	8	7	2021	HUANUCO	NA	whatsapp	NA	NA	NA
report	111	28	7	2021	NA	NA	whatsapp	NA	Atrachelus (género)	link-0111
report	112	5	8	2021	AREQUIPA	NA	whatsapp	Flyer active inspections	Coleoptera (Orden)	link-0112
report	113	8	8	2021	NA	NA	whatsapp	NA	Vazquezitocoris (género)	link-0113
report	114	8	8	2021	AREQUIPA	PAUCARPATA	whatsapp	Facebook add	Cimex lectularius	link-0114
report	115	10	8	2021	AREQUIPA	YANAHUARA	phone number	Facebook add	Bruchus (género)	link-0115
report	116	23	8	2021	AREQUIPA	ALTO SELVA ALEGRE	whatsapp	Facebook add	NA	NA
report	117	24	8	2021	AREQUIPA	MIRAFLORES	phone number	internet search	Cimex lectularius	link-0117
report	118	3	9	2021	AREQUIPA	MIRAFLORES	whatsapp	internet search	Triatoma infestans	link-0118
report	119	5	9	2021	HUANUCO	PILLCO MARCA	whatsapp	Facebook add	Reduviidae (Familia)	link-0119
report	120	18	9	2021	AREQUIPA	NA	whatsapp	Flyer active inspections	Tenebrionidae (Familia)	link-0120
report	121	19	9	2021	AREQUIPA	CAYMA	whatsapp	Facebook add	Pentatomoidea (Superfamilia)	link-0121
report	122	22	9	2021	AREQUIPA	JOSE LUIS BUSTAMANTE Y RIVERO	whatsapp	Flyer active inspections	Vazquezitocoris (género)	link-0122
report	123	14	10	2021	AREQUIPA	JOSE LUIS BUSTAMANTE Y RIVERO	whatsapp	Flyer active inspections	Vazquezitocoris (género)	link-0123
report	124	7	11	2021	AREQUIPA	CERRO COLORADO	whatsapp	internet search	Pentatomoidea (Superfamilia)	link-0124
report	125	9	11	2021	AREQUIPA	SOCABAYA	whatsapp	Flyer active inspections	Vazquezitocoris (género)	link-0125
report	126	10	11	2021	AREQUIPA	SOCABAYA	whatsapp	internet search	Coleoptera (Orden)	link-0126
report	127	15	11	2021	AREQUIPA	CERRO COLORADO	whatsapp	Facebook add	Vazquezitocoris (género)	link-0127
report	128	15	11	2021	AREQUIPA	MARIANO MELGAR	whatsapp	others	Cimex lectularius	link-0128
report	129	15	11	2021	AREQUIPA	NA	whatsapp	NA	Coleoptera (Orden)	link-0129
report	130	16	11	2021	AREQUIPA	ALTO SELVA ALEGRE	whatsapp	Facebook add	Leptoglossus (género)	link-0130
report	131	19	11	2021	CARAVELI	CARAVELI	whatsapp	Facebook add	NA	NA
report	132	20	11	2021	AREQUIPA	JOSE LUIS BUSTAMANTE Y RIVERO	whatsapp	others	NA	NA
report	133	21	11	2021	AREQUIPA	SACHACA	whatsapp	others	Curculionidae (familia)	link-0133
report	134	24	11	2021	AREQUIPA	CAYMA	whatsapp	Flyer active inspections	Laemostenus (género)	link-0134
report	135	25	11	2021	AREQUIPA	MARIANO MELGAR	whatsapp	Facebook add	Hemerobiidae (familia)	link-0135
report	136	26	11	2021	ISLAY	NA	whatsapp	Facebook add	Pseudomeloe (género)	link-0136
report	137	26	11	2021	AREQUIPA	MARIANO MELGAR	whatsapp	Facebook add	Coleoptera (Orden)	link-0137
report	138	29	11	2021	AREQUIPA	MARIANO MELGAR	whatsapp	Flyer active inspections	Cimex lectularius	link-0138
report	139	29	11	2021	AREQUIPA	ALTO SELVA ALEGRE	whatsapp	Facebook add	Pellaea stictica	link-0139
report	140	29	11	2021	AREQUIPA	ALTO SELVA ALEGRE	whatsapp	internet search	Leptoglossus zonatus	link-0140
report	141	29	11	2021	AREQUIPA	PAUCARPATA	whatsapp	NA	Laemostenus complanatus	link-0141
report	142	7	12	2021	AREQUIPA	CERRO COLORADO	whatsapp	internet search	Coleoptera (Orden)	link-0142
report	143	10	12	2021	AREQUIPA	SOCABAYA	whatsapp	internet search	Coleoptera (Orden)	link-0143
report	144	10	12	2021	AREQUIPA	HUNTER	whatsapp	internet search	Vazquezitocoris (género)	link-0144
report	145	12	12	2021	NA	NA	whatsapp	NA	Insecta (clase)	link-0145
report	146	15	12	2021	AREQUIPA	CAYMA	whatsapp	internet search	NA	NA
report	148	17	12	2021	AREQUIPA	NA	whatsapp	NA	Vazquezitocoris (género)	link-0148
report	149	17	12	2021	AREQUIPA	MARIANO MELGAR	whatsapp	Flyer radius	Blattella germanica	link-0149
report	150	29	12	2021	AREQUIPA	CERCADO	whatsapp	others	Blattodea (Orden)	link-0150
report	151	30	12	2021	AREQUIPA	NA	whatsapp	NA	Cimex lectularius	link-0151
report	152	31	12	2021	AREQUIPA	CERRO COLORADO	phone number	internet search	Heteroptera (suborden)	link-0152
report	153	2	1	2022	MOQUEGUA	NA	whatsapp	internet search	Eburia pilosa (genero)	link-0153
report	154	3	1	2022	HUANUCO	JOSE CRESPO Y CASTILLO	whatsapp	others	NA	NA
report	155	17	1	2022	AREQUIPA	UCHUMAYO	whatsapp	Facebook add	Phoracantha recurva	link-0155
report	156	18	1	2022	AREQUIPA	HUNTER	whatsapp	Facebook add	Pellaea stictica	link-0156
report	157	19	1	2022	AREQUIPA	CERCADO	phone number	others	Coleoptera (Orden)	link-0157
report	158	20	1	2022	AREQUIPA	PAUCARPATA	whatsapp	Flyer active inspections	Golofa (género)	link-0158
report	159	22	1	2022	AREQUIPA	ALTO SELVA ALEGRE	whatsapp	Flyer active inspections	Tenebrionidae (género)	link-0159
report	160	2	2	2022	AREQUIPA	CERCADO	phone number	internet search	Sphenophorus (género)	link-0160
report	161	4	2	2022	AREQUIPA	MARIANO MELGAR	whatsapp	internet search	Vazquezitocoris (género)	link-0161
report	162	7	2	2022	AREQUIPA	CERRO COLORADO	phone number	NA	Coleoptera (Orden)	link-0162
report	163	8	2	2022	AREQUIPA	JOSE LUIS BUSTAMANTE Y RIVERO	whatsapp	internet search	Cimex lectularius	link-0163
report	164	10	2	2022	AREQUIPA	CERRO COLORADO	phone number	Facebook add	Vazquezitocoris (género)	link-0164
report	165	11	2	2022	AREQUIPA	CAYMA	whatsapp	NA	Metamasius hemipterus	link-0165
report	166	15	2	2022	AREQUIPA	CERRO COLORADO	whatsapp	NA	Pseudomeloe (género)	link-0166
report	167	15	2	2022	AREQUIPA	CERRO COLORADO	whatsapp	internet search	Tenebrionidae (Familia)	link-0167
report	168	19	2	2022	AREQUIPA	MARIANO MELGAR	whatsapp	Facebook add	Pellaea stictica	link-0168
report	169	22	2	2022	NA	NA	whatsapp	NA	Vazquezitocoris (género)	link-0169
report	170	22	2	2022	LIMA	SAN MARTIN DE PORRES	whatsapp	internet search	Heteroptera (suborden)	link-0170
report	171	22	2	2022	AREQUIPA	PAUCARPATA	phone number	Flyer active inspections	Pellaea stictica	link-0171
report	172	23	2	2022	ISLAY	ISLAY	whatsapp	Flyer active inspections	Rhyparochrominae (subfamilia)	link-0172
report	173	24	2	2022	AREQUIPA	JOSE LUIS BUSTAMANTE Y RIVERO	whatsapp	Facebook add	Pellaea stictica	link-0173
report	174	5	3	2022	AREQUIPA	SOCABAYA	phone number	internet search	Pellaea stictica	link-0174
report	175	7	3	2022	NASCA	NA	whatsapp	NA	Triatoma	link-0175
report	176	11	3	2022	AREQUIPA	JOSE LUIS BUSTAMANTE Y RIVERO	whatsapp	internet search	Triatoma infestans	link-0176
report	177	12	3	2022	AREQUIPA	MARIANO MELGAR	whatsapp	Facebook add	Leptoglossus zonatus	link-0177
report	178	13	3	2022	AREQUIPA	SOCABAYA	whatsapp	internet search	Atrachelus cinereus	link-0178
report	179	14	3	2022	AREQUIPA	CERCADO	whatsapp	internet search	Vazquezitocoris (género)	link-0179
report	180	15	3	2022	AREQUIPA	CAYMA	whatsapp	internet search	Pentatomidae (Familia)	link-0180
report	181	17	3	2022	AREQUIPA	JOSE LUIS BUSTAMANTE Y RIVERO	whatsapp	Flyer radius	NA	NA
report	182	17	3	2022	AREQUIPA	CAYMA	whatsapp	internet search	Atrachelus cinereus	link-0182
report	183	17	3	2022	AREQUIPA	PAUCARPATA	whatsapp	internet search	Triatoma infestans	link-0183
report	184	17	3	2022	AREQUIPA	CAYMA	phone number	internet search	Vazquezitocoris (género)	link-0184
report	185	18	3	2022	AREQUIPA	PAUCARPATA	whatsapp	internet search	Vazquezitocoris (género)	link-0185
report	186	20	3	2022	AREQUIPA	CERRO COLORADO	whatsapp	internet search	Vazquezitocoris (género)	link-0186
report	187	20	3	2022	AREQUIPA	SOCABAYA	whatsapp	internet search	Coreidae (Familia)	link-0187
report	188	22	3	2022	AREQUIPA	CAYMA	phone number	internet search	Vazquezitocoris (género)	link-0188
report	189	23	3	2022	NA	NA	whatsapp	NA	Pellaea stictica	link-0189
report	190	31	3	2022	AREQUIPA	JOSE LUIS BUSTAMANTE Y RIVERO	phone number	Flyer radius	Leptoglossus zonatus	link-0190
report	191	31	3	2022	AREQUIPA	JOSE LUIS BUSTAMANTE Y RIVERO	whatsapp	Facebook add	Blattodea (Orden)	link-0191
report	192	1	4	2022	AREQUIPA	CERRO COLORADO	phone number	internet search	Oniscidea (suborden)	link-0192
report	193	1	4	2022	NA	NA	phone number	NA	Blattella germanica	link-0193
report	194	2	4	2022	AREQUIPA	SOCABAYA	whatsapp	internet search	Leptoglossus zonatus	link-0194
report	195	3	4	2022	AREQUIPA	NA	whatsapp	Facebook add	Pentatomoidea (Superfamilia)	link-0195
report	196	5	4	2022	CONDESUYOS	YANAQUIHUA	whatsapp	internet search	Vazquezitocoris (género)	link-0196
report	197	9	4	2022	AREQUIPA	MIRAFLORES	phone number	Flyer radius	Tenebrionidae (Familia)	link-0197
report	198	9	4	2022	AREQUIPA	HUNTER	whatsapp	internet search	Leptoglossus zonatus	link-0198
report	199	10	4	2022	CAYLLOMA	MAJES	whatsapp	internet search	Pellaea stictica	link-0199
report	200	16	4	2022	AREQUIPA	CERCADO	whatsapp	Facebook add	Vazquezitocoris (género)	link-0200
report	201	16	4	2022	AREQUIPA	PAUCARPATA	Facebook messenger	Facebook add	Vazquezitocoris (género)	link-0201
report	202	21	4	2022	AREQUIPA	NA	whatsapp	NA	Cimex lectularius	link-0202
report	203	22	4	2022	NA	NA	whatsapp	NA	Atrachelus cinereus	link-0203
report	204	23	4	2022	NA	NA	whatsapp	NA	Pimeliinae (subfamilia)	link-0204
report	205	23	4	2022	AREQUIPA	PAUCARPATA	whatsapp	Facebook add	NA	NA
report	206	27	4	2022	AREQUIPA	PAUCARPATA	whatsapp	Facebook add	Triatoma infestans	link-0206
report	207	29	4	2022	AREQUIPA	CERRO COLORADO	whatsapp	Facebook add	Carabidae (Familia)	link-0207
report	208	1	5	2022	AREQUIPA	YURA	whatsapp	internet search	Pseudomeloe (género)	link-0208
report	209	1	5	2022	AREQUIPA	NA	whatsapp	NA	Coleoptera (Orden)	link-0209
report	210	4	5	2022	AREQUIPA	CERRO COLORADO	whatsapp	Facebook add	Coleoptera (Orden)	link-0210
report	212	7	5	2022	AREQUIPA	MIRAFLORES	whatsapp	Facebook add	Cimex lectularius	link-0212
report	213	11	5	2022	AREQUIPA	HUNTER	whatsapp	NA	Cimex lectularius	link-0213
report	215	13	5	2022	AREQUIPA	UCHUMAYO	whatsapp	Facebook add	NA	NA
report	217	16	5	2022	NA	NA	whatsapp	internet search	Insecta (clase)	link-0217
report	220	31	5	2022	AREQUIPA	CHIGUATA	whatsapp	Facebook add	Pseudomeloe (género)	link-0220
report	221	2	6	2022	AREQUIPA	CERRO COLORADO	whatsapp	internet search	Pseudomeloe (género)	link-0221
report	222	6	6	2022	CARAVELI	CHALA	whatsapp	internet search	Cimex lectularius	link-0222
report	223	7	6	2022	NA	NA	whatsapp	internet search	Cimex lectularius	Link-0223
report	224	10	6	2022	AREQUIPA	PAUCARPATA	whatsapp	NA	Coleoptera (Orden)	Link-0224
report	225	11	6	2022	NA	NA	whatsapp	NA	Pellaea (genero)	Link-0225
report	226	15	6	2022	AREQUIPA	CERRO COLORADO	whatsapp	internet search	Coleoptera (Orden)	Link-0226
report	227	20	6	2022	NA	NA	whatsapp	NA	Vazquezitocoris (género)	Link-0227
report	228	25	6	2022	AREQUIPA	MARIANO MELGAR	whatsapp	Flyer active inspections	Pellaea stictica	Link-0228
report	229	25	6	2022	AREQUIPA	JOSE LUIS BUSTAMANTE Y RIVERO	whatsapp	internet search	Dermaptera (orden)	Link-0229
report	230	29	6	2022	AREQUIPA	LA JOYA	whatsapp	others	Periplaneta americana	Link-0230
report	231	4	7	2022	AREQUIPA	JOSE LUIS BUSTAMANTE Y RIVERO	whatsapp	Flyer active inspections	Pseudomeloe (género)	Link-0231
report	232	4	7	2022	AREQUIPA	JOSE LUIS BUSTAMANTE Y RIVERO	whatsapp	Facebook add	Vazquezitocoris (género)	Link-0232
report	233	5	7	2022	AREQUIPA	PAUCARPATA	whatsapp	Facebook add	Grylloidea (Superfamilia)	Link-0233
report	235	16	7	2022	NA	NA	whatsapp	Facebook add	Cimex lectularius	NA
report	236	18	7	2022	AREQUIPA	SOCABAYA	whatsapp	Facebook add	Vazquezitocoris (género)	Link-0236
report	237	20	7	2022	SECHURA	BERNAL	whatsapp	NA	Rasahus hamatus	Link-0237
report	238	20	7	2022	AREQUIPA	CAYMA	whatsapp	Facebook add	Triatoma infestans	Link-0238
report	239	1	8	2022	AREQUIPA	CERCADO	whatsapp	Facebook add	Vazquezitocoris (género)	Link-0239
report	241	26	8	2022	AREQUIPA	SOCABAYA	whatsapp	Facebook add	Heteroptera (suborden)	Link-0241
report	242	29	8	2022	AREQUIPA	CAYMA	whatsapp	internet search	Insecta (clase)	Link-0242
report	243	1	9	2022	AREQUIPA	MIRAFLORES	whatsapp	Facebook add	Pentatominae (Subfamilia)	Link-0243
report	245	16	9	2022	AREQUIPA	PAUCARPATA	whatsapp	Facebook add	Rhopalinae (subfamilia)	Link-0245
report	246	20	9	2022	NA	NA	whatsapp	NA	Coleoptera (Orden)	Link-0246
report	247	23	9	2022	AREQUIPA	JOSE LUIS BUSTAMANTE Y RIVERO	whatsapp	Facebook add	Toxoptera (genero)	Link-0247
report	248	2	10	2022	AREQUIPA	TIABAYA	whatsapp	Facebook add	Tenebrionidae (Familia)	Link-0248
report	249	13	10	2022	AREQUIPA	YANAHUARA	phone number	internet search	Heteroptera (suborden)	Link-0249
report	250	15	10	2022	AREQUIPA	CERRO COLORADO	whatsapp	internet search	Coleoptera (Orden)	Link-0250
report	251	16	10	2022	AREQUIPA	SACHACA	whatsapp	internet search	Vazquezitocoris (género)	Link-0251
report	252	17	10	2022	AREQUIPA	QUEQUENA	whatsapp	internet search	Vazquezitocoris (género)	Link-0252
report	253	19	10	2022	AREQUIPA	HUNTER	phone number	Flyer active inspections	Triatoma infestans	Link-0253
report	254	24	10	2022	AREQUIPA	CAYMA	whatsapp	internet search	Coleoptera (Orden)	Link-0254
report	255	31	10	2022	AREQUIPA	HUNTER	whatsapp	Facebook add	Coleoptera (Orden)	Link-0255
report	256	5	11	2022	AREQUIPA	ALTO SELVA ALEGRE	whatsapp	internet search	Tenebrionidae (Familia)	Link-0256
report	257	15	11	2022	NA	NA	whatsapp	NA	Pellaea stictica	Link-0257
report	258	16	11	2022	AREQUIPA	CAYMA	whatsapp	Facebook add	Coleoptera (Orden)	Link-0258
report	259	20	11	2022	NA	NA	whatsapp	NA	Erythrischius (Subgenero)	Link-0259
report	260	28	11	2022	AREQUIPA	PAUCARPATA	whatsapp	internet search	Leptoglossus zonatus	Link-0260
report	261	22	12	2022	CAMANA	CAMANA	phone number	internet search	Cimex (genero)	NA
report	262	27	12	2022	AREQUIPA	SOCABAYA	whatsapp	Flyer active inspections	Coleoptera (Orden)	link-0262
